# Supplementary material for: Current Stroke Solutions Using Artificial Intelligence: A Review of the Literature
Source: Brain Sci. 2024 Nov 26;14(12):1182. doi: 10.3390/brainsci14121182 (PMC11674960; doi:10.3390/brainsci14121182)
Supplement: Supplementary file 1 [file brainsci-14-01182-s001.zip]

Archive with 1 entries (1 files):
- brainsci-3285907-supplementary.pdf
